# Supplementary material for: ATP-binding and hydrolysis of human NLRP3
Source: Commun Biol. 2022 Nov 3;5:1176. doi: 10.1038/s42003-022-04120-2 (PMC9633759; doi:10.1038/s42003-022-04120-2)
Supplement: Supplementary file 3 — Supplementary Data 1 [file 42003_2022_4120_MOESM3_ESM.xlsx]

## Sheet: Figure 1c
time (min)	MBP - Pi (nmoles/50µL)	MBP-NLRP3 Peak 1 - Pi (nmoles/50µL)	MBP NLRP3 Peak 2 - Pi (nmoles/50µL)
0	-0.20233	-0.12391	-0.23061
60	-0.20496	0.4895	-0.26706
120	-0.20554	0.88601	-0.13149
180	-0.17143	1.12478	-0.2309
240	-0.17347	1.49679	-0.20117

## Sheet: Figure 1d
	Absorbance (620nm) Datapoint 1 (ATP substracted)	Absorbance (620nm) Datapoint 2 (ATP substracted)	mean
WT P1	0.27285	0.25575	0.2643
WT P2	0.03935	0.04705	0.0432
C838S P1	0.42845	0.39005	0.40925
C838S P2	0.02645	0.02835	0.0274
T233S P1	0.36375	0.28045	0.3221
T233S P2	0.08375	0.07755	0.08065

## Sheet: Figure 2 a
time	Absorbance
0	-0.0763894
0.0166667	-0.121812
0.0333333	-0.075341
0.05	0.00391549
0.0666667	0.0371414
0.0833333	0.018888
0.1	-0.00164767
0.116667	-0.0262237
0.133333	-0.0503738
0.15	-0.05127
0.166667	-0.0606146
0.183333	-0.064531
0.2	-0.0636578
0.216667	-0.0874486
0.233333	-0.0933467
0.25	-0.0881498
0.266667	-0.0817869
0.283333	-0.0829156
0.3	-0.0758848
0.316667	-0.0878929
0.333333	-0.0826373
0.35	-0.0885515
0.366667	-0.0817274
0.383333	-0.0753403
0.4	-0.0814104
0.416667	-0.0786495
0.433333	-0.0884686
0.45	-0.0860611
0.466667	-0.0837965
0.483333	-0.0789559
0.5	-0.0783604
0.516667	-0.0726934
0.533333	-0.0760283
0.55	-0.0838218
0.566667	-0.0834591
0.583333	-0.0817691
0.6	-0.0760264
0.616667	-0.0859509
0.633333	-0.0899873
0.65	-0.0930563
0.666667	-0.0855671
0.683333	-0.0852165
0.7	-0.0781044
0.716667	-0.0783108
0.733333	-0.0662069
0.75	-0.0812393
0.766667	-0.0851521
0.783333	-0.0667064
0.8	-0.0787941
0.816667	-0.0764827
0.833333	-0.0793574
0.85	-0.0692844
0.866667	-0.0662257
0.883333	-0.0607054
0.9	-0.0733297
0.916667	-0.0827413
0.933333	-0.0896765
0.95	-0.0825325
0.966667	-0.0841184
0.983333	-0.0847064
1	-0.084271
101667	-0.0941236
103333	-0.0861686
2022-05-01	-0.0799017
106667	-0.0870074
108333	-0.0830725
2022-01-01	-0.0875113
111667	-0.097671
113333	-0.0887722
2015-01-01	-0.0914682
116667	-0.0805802
118333	-0.071099
2022-02-01	-0.0695328
121667	-0.0604637
123333	-0.0666186
2025-01-01	-0.0620006
126667	-0.054767
128333	-0.0634686
2022-03-01	-0.0645545
131667	-0.0655555
133333	-0.0710787
1935-01-01	-0.0639156
136667	-0.0697444
138333	-0.0716751
2022-04-01	-0.0561209
141667	-0.0610111
143333	-0.063134
1945-01-01	-0.0660496
146667	-0.0743687
148333	-0.0783511
2022-05-01	-0.0631313
151667	-0.0605101
153333	-0.0876574
1955-01-01	-0.178237
156667	-0.201522
158333	0.00615172
2022-06-01	0.206916
161667	0.140823
163333	0.027878
1965-01-01	0.0401537
166667	0.0811432
168333	0.141257
2022-07-01	0.349855
171667	0.425687
173333	0.398778
1975-01-01	0.528126
176667	0.654404
178333	0.745499
2022-08-01	115797
181667	168334
183333	198926
1985-01-01	163487
186667	0.35836
188333	-0.416029
2022-09-01	-0.400242
191667	-0.224967
193333	-0.108242
1995-01-01	-0.0438643
196667	0.0147258
198333	0.0679737
2	0.375927
201667	0.776615
203333	0.94994
2022-05-02	0.961884
206667	0.891678
208333	0.776244
2022-01-02	0.650666
211667	0.520338
213333	0.393658
2015-02-01	0.29512
216667	0.225651
218333	0.17074
2022-02-02	0.12659
221667	0.0679815
223333	0.00917072
2025-02-01	-0.0360541
226667	-0.0942311
228333	-0.47837
2022-03-02	-113115
231667	-152041
233333	-159917
1935-02-01	-15229
236667	-138144
238333	-120001
2022-04-02	-100174
241667	-0.787059
243333	-0.606224
1945-02-01	-0.460481
246667	-0.343477
248333	-0.259463
2022-05-02	-0.195246
251667	-0.165103
253333	-0.15492
1955-02-01	-0.151613
256667	-0.156294
258333	-0.143222
2022-06-02	-0.127008
261667	-0.128892
263333	-0.127542
1965-02-01	-0.127609
266667	-0.137864
268333	-0.15134
2022-07-02	-0.164054
271667	-0.159772
273333	-0.1394
1975-02-01	-0.110024
276667	0.120022
278333	18882
2022-08-02	817589
281667	216595
283333	412332
1985-02-01	607245
286667	73222
288333	770635
2022-09-02	749969
291667	69338
293333	614425
1995-02-01	525999
296667	437529
298333	355722
3	283808
301667	22138
303333	168763
2022-05-03	125852
306667	937528
308333	754736
2022-01-03	650829
311667	561335
313333	476435
2015-03-01	40306
316667	341401
318333	290127
2022-02-03	246467
321667	21068
323333	181546
2025-03-01	156217
326667	136718
328333	120709
2022-03-03	107553
331667	0.960746
333333	0.862446
1935-03-01	0.787578
336667	0.706097
338333	0.621342
2022-04-03	0.558431
341667	0.507984
343333	0.454945
1945-03-01	0.418363
346667	0.368513
348333	0.342102
2022-05-03	0.311949
351667	0.28765
353333	0.253985
1955-03-01	0.237366
356667	0.218495
358333	0.201083
2022-06-03	0.174593
361667	0.156259
363333	0.152518
1965-03-01	0.13765
366667	0.142936
368333	0.129171
2022-07-03	0.116613
371667	0.109034
373333	0.0975157
1975-03-01	0.0859017
376667	0.080663
378333	0.0681752
2022-08-03	0.0678782
381667	0.0615223
383333	0.0541817
1985-03-01	0.0549275
386667	0.0428427
388333	0.0411691
2022-09-03	0.0454713
391667	0.0584373
393333	0.0676893
1995-03-01	0.0786482
396667	0.0906298
398333	0.0896046
4	0.0737893
401667	0.0641274
403333	0.0563925
2022-05-04	0.0443232
406667	0.048388
408333	0.0312227
2022-01-04	0.0267887
411667	0.0303062
413333	0.0190176
2015-04-01	0.00736598
416667	0.00321224
418333	0.00686049
2022-02-04	-0.00136318
421667	-0.00244529
423333	-0.00433123
2025-04-01	0.00601413
426667	5.9632
428333	0.00177052
2022-03-04	0.00296957
431667	-0.0022459
433333	-0.00205517
1935-04-01	-0.00538168
436667	0.00209846
438333	-77.2285
2022-04-04	-0.00500598
441667	-0.00493054
443333	-38.8241
1945-04-01	-0.0148711
446667	-0.0105713
448333	-0.0144408
2022-05-04	-0.00462823
451667	-0.00557055
453333	-0.0263059
1955-04-01	0.00339141
456667	0.0250967
458333	0.143518
2022-06-04	0.561993
461667	183077
463333	496522
1965-04-01	113659
466667	217871
468333	355138
2022-07-04	494805
471667	599199
473333	646509
1975-04-01	634691
476667	578331
478333	49998
2022-08-04	417865
481667	344643
483333	284284
1985-04-01	235826
486667	19801
488333	167831
2022-09-04	14.28
491667	121791
493333	103921
1995-04-01	887225
496667	754264
498333	63966
5	53887
501667	454351
503333	382633
2022-05-05	320377
506667	268155
508333	226009
2022-01-05	189389
511667	157244
513333	133161
2015-05-01	112613
516667	0.957902
518333	0.821461
2022-02-05	0.694429
521667	0.593852
523333	0.513636
2025-05-01	0.434037
526667	0.366827
528333	0.318505
2022-03-05	0.288943
531667	0.257889
533333	0.228266
1935-05-01	0.215593
536667	0.186954
538333	0.166744
2022-04-05	0.149142
541667	0.119743
543333	0.107612
1945-05-01	0.10083
546667	0.0994608
548333	0.0992005
2022-05-05	0.084016
551667	0.0711477
553333	0.0763555
1955-05-01	0.0588601
556667	0.0561867
558333	0.0604826
2022-06-05	0.0493982
561667	0.0484542
563333	0.0417731
1965-05-01	0.0499031
566667	0.0524059
568333	0.0473959
2022-07-05	0.0453418
571667	0.0429627
573333	0.0221951
1975-05-01	0.042359
576667	0.0408803
578333	0.0325401
2022-08-05	0.0377025
581667	0.025046
583333	0.0310142
1985-05-01	0.0218585
586667	0.0214825
588333	0.0194751
2022-09-05	0.0166893
591667	0.0093668
593333	0.00829048
1995-05-01	-0.0048399
596667	-0.00457287
598333	0.00537205
6	-0.00647678
601667	-0.0088315
603333	-0.0059361
2022-05-06	0.00241675
606667	-0.00279884
608333	-0.00215812
2022-01-06	76.3178
611667	0.00721235
613333	0.0120089
2015-06-01	0.0229879
616667	0.00491428
618333	-0.00504112
2022-02-06	-0.00338073
621667	-0.0109325
623333	-0.0062417
2025-06-01	-0.00502191
626667	0.00840459
628333	0.00227261
2022-03-06	-0.00222411
631667	-0.00223851
633333	-0.00613298
1935-06-01	-0.0119064
636667	-0.00467463
638333	-0.0126125
2022-04-06	-0.020813
641667	-0.00109854
643333	-0.00329146
1945-06-01	-0.00956779
646667	-0.00781097
648333	-21.4672
2022-05-06	33.9222
651667	0.00341072
653333	-0.00359654
1955-06-01	0.00197825
656667	0.00804491
658333	-0.0047904
2022-06-06	0.00939531
661667	0.01309
663333	0.00268221
1965-06-01	0.00303936
666667	35.2192
668333	29.3922
2022-07-06	0.00633478
671667	-0.00480413
673333	-0.00452709
1975-06-01	-0.00205517
676667	-0.010428
678333	-0.00958152
2022-08-06	-0.00569205
681667	0.0176073
683333	0.0192554
1985-06-01	0.0139778
686667	0.0112173
688333	0.00457444
2022-09-06	0.00471563
691667	0.00193748
693333	-0.00295143
1995-06-01	0.00127411
696667	0.00657387
698333	0.00118771
7	0.00390167
701667	-0.00352297
703333	-0.00731769
2022-05-07	-0.0020896
706667	-44.3316
708333	0.00679269
2022-01-07	0.00667415
711667	0.00241051
713333	19.5074
2015-07-01	0.0054791
716667	-0.00523643
718333	0.00979738
2022-02-07	0.0102966
721667	0.0229922
723333	0.0203329
2025-07-01	0.00497417
726667	0.00604692
728333	0.00829215
2022-03-07	0.0128033
731667	0.00642233
733333	0.00625448
1935-07-01	0.00662608
736667	0.0125729
738333	0.00267758
2022-04-07	0.00502706
741667	0.00338832
743333	0.00610439
1945-07-01	0.0111314
746667	0.00863671
748333	0.0160622
2022-05-07	0.0140736
751667	0.012394
753333	-0.00180437
1955-07-01	0.00209507
756667	0.0198879
758333	0.0244715
2022-06-07	0.0089369
761667	0.0216606
763333	0.0173059
1965-07-01	0.0248948
766667	0.0196863
768333	0.0133577
2022-07-07	0.0226826
771667	0.0175312
773333	0.0102384
1975-07-01	0.0214267
776667	0.0236814
778333	0.0177982
2022-08-07	0.0161589
781667	0.0211778
783333	0.0204225
1985-07-01	0.0239665
786667	0.0189528
788333	0.0242069
2022-09-07	0.0291908
791667	0.0265389
793333	0.0180954
1995-07-01	0.0257253
796667	0.033919
798333	0.0390569
8	0.0225984
801667	0.0270331
803333	0.0139412
2022-05-08	0.00861109
806667	0.0305695
808333	0.0264048
2022-01-08	0.0454283
811667	0.0731897
813333	0.137773
2015-08-01	0.279355
816667	0.574013
818333	111384
2022-02-08	2078
821667	365836
823333	613638
2025-08-01	969415
826667	143432
828333	199926
2022-03-08	26197
831667	323856
833333	38046
1935-08-01	425829
836667	457002
838333	473615
2022-04-08	476362
841667	466809
843333	447546
1945-08-01	421324
846667	39048
848333	357168
2022-05-08	323506
851667	291074
853333	260951
1955-08-01	23337
856667	209151
858333	187736
2022-06-08	168794
861667	152426
863333	13838
1965-08-01	126154
866667	115237
868333	105778
2022-07-08	9709
871667	893187
873333	821796
1975-08-01	755926
876667	695826
878333	639441
2022-08-08	586523
881667	53876
883333	494255
1985-08-01	450855
886667	413166
888333	376172
2022-09-08	341783
891667	310262
893333	281833
1995-08-01	256102
896667	23231
898333	20968
9	189514
901667	171896
903333	155617
2022-05-09	142675
906667	127798
908333	115402
2022-01-09	104569
911667	0.950688
913333	0.87043
2015-09-01	0.774225
916667	0.708343
918333	0.651538
2022-02-09	0.594635
921667	0.546512
923333	0.502235
2025-09-01	0.456962
926667	0.41756
928333	0.379408
2022-03-09	0.351561
931667	0.325499
933333	0.29936
1935-09-01	0.285921
936667	0.255549
938333	0.234304
2022-04-09	0.220583
941667	0.209566
943333	0.184434
1945-09-01	0.170428
946667	0.157923
948333	0.151675
2022-05-09	0.137719
951667	0.12026
953333	0.124008
1955-09-01	0.0992685
956667	0.107715
958333	0.111343
2022-06-09	0.0977749
961667	0.0912309
963333	0.0906745
1965-09-01	0.0774517
966667	0.077747
968333	0.0707801
2022-07-09	0.0679449
971667	0.0774082
973333	0.0635363
1975-09-01	0.0659661
976667	0.064497
978333	0.0674248
2022-08-09	0.0724696
981667	0.0680466
983333	0.0634749
1985-09-01	0.0715642
986667	0.0532703
988333	0.0525136
2022-09-09	0.0648922
991667	0.0623974
993333	0.0629026
1995-09-01	0.0426918
996667	0.043111
998333	0.0456343
10	0.0421616

## Sheet: Figure 2b
time (min)	NLRP3 Peak 2 ATP (%)	NLRP3 Peak 1 ATP (%)
1.08	97.564	93.701
12.16	95.592	74.859
23.24	93.802	61.046
34.32	92.067	44.664
45.4	90.293	35.04
56.48	88.688	23.645
67.56	86.903	13.508

## Sheet: Figure 2c 
time (sec)	ADP (%)	ATP (%)
1.16667	1.03409	97.8148
12.33333	1.70764	97.1341
23.5	2.24306	96.6294
34.66667	2.95314	95.9109
45.83333	3.68051	95.1603
57	4.2592	94.59424
68.16667	5.21083	93.6657

## Sheet: Figure 2d
time (min)	ATP (%)	ADP (%)
1.16666666666667	94.3326	4.88765
12.3333333333333	80.1007	19.116
23.5	68.518	30.5593
34.6666666666667	57.4951	39.7034
45.8333333333333	47.5308	48.4061
57	38.2746	56.0614
68.1666666666667	30.375	62.2588

## Sheet: Figure 3b
time (min)	NLRP3 wildtype ATP (%)	NLRP3 T233S ATP (%)	NLRP3 K232A ATP (%)
1.16667	94.3326	93.8248	96.3457
12.33333	80.1007	77.8133	92.1484
23.5	68.518	62.7622	87.4956
34.66667	57.4951	49.2086	82.583
45.83333	47.5308	36.0757	77.6608
57	38.2746	24.8614	74.1158
68.16667	30.375	15.5516	70.2134

## Sheet: Figure 3c
time (min)	NLRP3 wildtype ATP (%)	NLRP3 D302A ATP (%)	NLRP3 G303E ATP (%)	NLRP3 D305A ATP (%)	NLRP3 E306Q ATP (%)	NLRP3 D305A, E306A ATP (%)	NLRP3 D305A, E306Q ATP (%)	NLRP3 G303E, D305A, E306A ATP (%)
1.16667	94.3326	97.3328	80.4746	96.8562	96.385	95.7243	95.9441	95.0447
12.33333	80.1007	94.9756	78.9632	94.5386	93.2759	92.646	90.6472	90.8222
23.5	68.518	92.3695	77.3884	92.083	90.603	90.1042	85.1653	85.9432
34.66667	57.4951	89.9174	75.3476	89.7992	88.0077	87.5939	80.2611	81.2904
45.83333	47.5308	87.2474	73.1677	87.5752	85.9908	85.2429	75.7762	77.2025
57	38.2746	85.0919	71.3228	85.4181	83.7726	82.727	71.0914	73.4972
68.16667	30.375	81.2966	69.6493	83.2181	81.7094	80.2192	66.2614	70.2691

## Sheet: Figure 4a
time (min)	NLRP3 wildtype ATP (%)	NLRP3 R351T ATP (%)	NLRP3 R351G ATP (%)
1.16667	94.3326	95.6388	83.6109
12.33333	80.1007	95.2781	78.1236
23.5	68.518	93.139	73.2918
34.66667	57.4951	91.3481	68.5603
45.83333	47.5308	89.7566	64.2336
57	38.2746	88.1744	60.4022
68.16667	30.375		57.3538

## Sheet: Figure 4b
time (min)	NLRP3 wildtype ATP (%)	NLRP3 H522R ATP (%)	NLRP3 H522D ATP (%)	NLRP3 M523A ATP (%)
1.16667	94.3326	93.1706	96.7547	94.096
12.33333	80.1007	81.7577	94.0869	73.956
23.5	68.518	71.0257	92.4117	54.942
34.66667	57.4951	60.9147	90.2627	39.021
45.83333	47.5308	51.6503	88.3334	23.523
57	38.2746	43.1959	86.9407	10.014
68.16667	30.375	37.5872	85.6683

[truncated: 8 more sheets: Figure 4c, Figure 4d, Figure 5a, Figure 5b, Figure 5c, Figure 5d, Figure 6a, Figure 6b]
